# Supplementary material for: Spatial distribution of arable and abandoned land across former Soviet Union countries
Source: Sci Data. 2018 Apr 3;5:180056. doi: 10.1038/sdata.2018.56 (PMC5881411; doi:10.1038/sdata.2018.56)
Supplement: Supplementary file 1 [file sdata201856-isa1.zip]

Archive with 3 entries (3 files):
- i_Investigation.txt
- s_study_Lesiv.txt
- a_assay_Lesiv.txt
