# Supplementary material for: Spatial distribution of arable and abandoned land across former Soviet Union countries
Source: Sci Data. 2018 Apr 3;5:180056. doi: 10.1038/sdata.2018.56 (PMC5881411; doi:10.1038/sdata.2018.56)
Supplement: Supplementary file 1 [file sdata201856-isa1.zip › i_Investigation.txt]

# Investigation File generated for Scientific Data with Investigation File Authoring Tool version 0.1.0 on 01/03/2018 - This metadata file is CC0
ONTOLOGY SOURCE REFERENCE
Term Source Name	IAO	GAZ	ERO	OBI	BAO
Term Source File	http://data.bioontology.org/ontologies/IAO	http://data.bioontology.org/ontologies/GAZ	http://data.bioontology.org/ontologies/ERO	http://data.bioontology.org/ontologies/OBI	http://data.bioontology.org/ontologies/BAO
Term Source Version	2015-02-23	$Revision: 1.512 $	2013-08-02	2014-08-18	2.0
Term Source Description	Information Artifact Ontology	Gazetteer	Eagle-I Research Resource Ontology	Ontology for Biomedical Investigations	BioAssay Ontology
INVESTIGATION
Investigation Identifier
Investigation Title
Investigation Description
Investigation Submission Date
Investigation Public Release Date
INVESTIGATION PUBLICATIONS
Investigation PubMed ID
Investigation Publication DOI
Investigation Publication Author List
Investigation Publication Title
Investigation Publication Status
Investigation Publication Status Term Accession Number
Investigation Publication Status Term Source REF
INVESTIGATION CONTACTS
Investigation Person Last Name
Investigation Person Mid Initials
Investigation Person First Name
Investigation Person Address
Investigation Person Phone
Investigation Person Fax
Investigation Person Email
Investigation Person Affiliation
Investigation Person Roles
Investigation Person Roles Term Accession Number
Investigation Person Roles Term Source REF
STUDY
Study Identifier	10.1038/sdata.2018.56
Study Title	Spatial distribution of arable and abandoned land across former Soviet Union countries
Study Submission Date	23/10/2017
Study Public Release Date	03/04/2018
Study Description	http://www.nature.com/articles/sdata201856#abstract
Study File Name	s_study_Lesiv.txt
Comment[Subject Keywords]	/;/;/;//;/
Comment[Manuscript Licence]	CC BY-4.0
Comment[Experimental Metadata Licence]	CC0
Comment[Supplementary Information File Name]		Supplementary Information
Comment[Supplementary Information File Type]	x-zip-compressed	pdf
Comment[Supplementary Information File URL]	http://www.nature.com/articles/sdata201856#supplementary-information	http://www.nature.com/articles/sdata201856#supplementary-information
Comment[Data Repository]	PANGAEA;PANGAEA
Comment[Data Record Accession]	doi:10.1594/PANGAEA.880123;doi:10.1594/PANGAEA.880117
Comment[Data Record URI]	https://doi.org/10.1594/PANGAEA.880123;https://doi.org/10.1594/PANGAEA.880117
STUDY DESIGN DESCRIPTORS
Study Design Type	data integration objective	image analysis objective
Study Design Type Term Accession Number	ERO:0100092	ERO:0100099
Study Design Type Term Source REF	ERO	ERO
STUDY PUBLICATIONS
Study PubMed ID
Study Publication DOI
Study Publication Author List
Study Publication Title
Study Publication Status
Study Publication Status Term Accession Number
Study Publication Status Term Source REF
STUDY FACTORS
Study Factor Name
Study Factor Type
Study Factor Type Term Accession Number
Study Factor Type Term Source REF
STUDY ASSAYS
Study Assay Measurement Type	land cover
Study Assay Measurement Type Term Accession Number	""
Study Assay Measurement Type Term Source REF	""
Study Assay Technology Type	image analysis
Study Assay Technology Type Term Accession Number	ERO:0000220
Study Assay Technology Type Term Source REF	ERO
Study Assay Technology Platform	""
Study Assay File Name	a_assay_Lesiv.txt
STUDY PROTOCOLS
Study Protocol Name	Input maps	Geo-Wiki reference data on abandoned land	Bayesian network
Study Protocol Type	selection	image analysis method	image analysis method
Study Protocol Type Term Accession Number	OBI:0001928	BAO:0040001	BAO:0040001
Study Protocol Type Term Source REF	OBI	BAO	BAO
Study Protocol Description			
Study Protocol URI	""	""	""
Study Protocol Version			
Study Protocol Parameters Name	""	""	""
Study Protocol Parameters Name Term Accession Number	""	""	""
Study Protocol Parameters Name Term Source REF	""	""	""
Study Protocol Components Name	""	""	""
Study Protocol Components Type	""	""	""
Study Protocol Components Type Term Accession Number	""	""	""
Study Protocol Components Type Term Source REF	""	""	""
STUDY CONTACTS
Study Person Last Name	Lesiv	Schepaschenko	Moltchanova	Bun	Dürauer	Prishchepov	Schierhorn	Estel	Kuemmerle	Alcántara	Kussul	Shchepashchenko	Kutovaya	Martynenko	Karminov	Shvidenko	Havlik	Kraxner	See	Fritz
Study Person First Name	Myroslava	Dmitry	Elena	Rostyslav	Martina	Alexander V.	Florian	Stephan	Tobias	Camilo	Natalia	Maria	Olga	Olga	Viktor	Anatoly	Petr	Florian	Linda	Steffen
Study Person Mid Initials																				
Study Person Email	lesiv@iiasa.ac.at	""	""	""	""	""	""	""	""	""	""	""	""	""	""	""	""	""	""	""
Study Person Phone																				
Study Person Fax																				
Study Person Address																				
Study Person Affiliation	International Institute for Applied Systems Analysis, Laxenburg A-2361, Austria	International Institute for Applied Systems Analysis, Laxenburg A-2361, Austria	University of Canterbury, Christchurch 8140, New Zealand	Lviv Polytechnic National University, Lviv 79013, Ukraine	International Institute for Applied Systems Analysis, Laxenburg A-2361, Austria	Department of Geosciences and Natural Resource Management, University of Copenhagen, Øster Voldgade 10, København K, 1350, Denmark	Leibniz Institute of Agricultural Development in Central and Eastern Europe (IAMO), Department of Structural Development of Farms and Rural Areas, Theodor-Lieser-Straße 2, D-06120 Halle, Germany	Department of Earth & Environment, Boston University, 685 Commonwealth Avenue, Boston, MA 02215, USA	Geography Department, Humboldt-University Berlin, Unter den Linden 6, 10099 Berlin, Germany	Departamento de Geomática e Hidráulica, División de Ingenierías, Universidad de Guanajuato, Av. Juárez 77, Zona Centro, Guanajuato 36000, Gto. Mexico	Space Research Institute NAS Ukraine and SSA Ukraine, 40 Glushkov Ave 03680, Kiev 187, Ukraine	Russian Institute of Continuous Education in Forestry, Pushkino 141200, Russia	Dokuchaev Soil Science Institute, Moscow 109017, Russia	Bauman Moscow State Technical University, Mytischi 141005, Russia	Bauman Moscow State Technical University, Mytischi 141005, Russia	International Institute for Applied Systems Analysis, Laxenburg A-2361, Austria	International Institute for Applied Systems Analysis, Laxenburg A-2361, Austria	International Institute for Applied Systems Analysis, Laxenburg A-2361, Austria	International Institute for Applied Systems Analysis, Laxenburg A-2361, Austria	International Institute for Applied Systems Analysis, Laxenburg A-2361, Austria
Study Person Roles																				
Study Person Roles Term Accession Number																				
Study Person Roles Term Source REF																				
Comment[Study Person ORCID]	0000-0001-9846-3342	0000-0002-7814-4990				0000-0003-2375-1651							0000-0002-7977-2358							
Comment[Funder]																				
Comment[FundRef ID]																				
Comment[Funder Term Source REF]																				
Comment[Grant Identifier]																				
