# Supplementary material for: Spatial distribution of arable and abandoned land across former Soviet Union countries
Source: Sci Data. 2018 Apr 3;5:180056. doi: 10.1038/sdata.2018.56 (PMC5881411; doi:10.1038/sdata.2018.56)
Supplement: Supplementary file 1 [file sdata201856-isa1.zip › s_study_Lesiv.txt]

Source Name	Material Type	Term Source REF	Term Accession Number	Characteristics[geographical location]	Term Source REF	Term Accession Number	Comment[temporal span]	Protocol REF	Sample Name	Comment[Data Repository]	Comment[Data Record Accession]	Comment[Data Record URI]
MODIS land cover	data set	IAO	IAO:0000100				2001/2010	Input maps	MODIS land cover
CCI land cover	data set	IAO	IAO:0000100				2000; 2010	Input maps	CCI land cover
IIASA-IFPRI cropland	data set	IAO	IAO:0000100				2005	Input maps	IIASA-IFPRI cropland
GLC-SHARE	data set	IAO	IAO:0000100				2014	Input maps	GLC-SHARE
GlobeLand30	data set	IAO	IAO:0000100				2000/2010	Input maps	GlobeLand30
Schierhorn, F. et al. 2013	publication	IAO	IAO:0000311	European Russia	GAZ	GAZ:00004010		Input maps	Abandoned land from Schierhorn 1
Schierhorn, F. et al. 2013	publication	IAO	IAO:0000311	Ukraine	GAZ	GAZ:00002724		Input maps	Abandoned land from Schierhorn 2
Prishchepov, A. V., Radeloff, V. C., Baumann, M., Kuemmerle, T. and Muller, D. 2012	publication	IAO	IAO:0000311	European Russia	GAZ	GAZ:00004010		Input maps	Abandoned land from Prishchepov 1
Prishchepov, A. V., Radeloff, V. C., Baumann, M., Kuemmerle, T. and Muller, D. 2012	publication	IAO	IAO:0000311	Belarus	GAZ	GAZ:00006886		Input maps	Abandoned land from Prishchepov 2
Prishchepov, A. V., Radeloff, V. C., Baumann, M., Kuemmerle, T. and Moeller, D. 2012	data set	IAO	IAO:0000100	European Russia	GAZ	GAZ:00004010		Input maps	Abandoned land from Prishchepov 3	PANGAEA	doi:10.1594/PANGAEA.880143	https://doi.org/10.1594/PANGAEA.880143
Prishchepov, A. V., Radeloff, V. C., Baumann, M., Kuemmerle, T. and Moeller, D. 2012	data set	IAO	IAO:0000100	Belarus	GAZ	GAZ:00006886		Input maps	Abandoned land from Prishchepov 4	PANGAEA	doi:10.1594/PANGAEA.880143	https://doi.org/10.1594/PANGAEA.880143
de Beurs, K. M. and Ioffe, G. 2013	publication	IAO	IAO:0000311	European Russia	GAZ	GAZ:00004010		Input maps	Areas sown from de Beurs
Schepaschenko, D. et al. 2011	publication	IAO	IAO:0000311	Russia	GAZ	GAZ:00002721	2009	Input maps	Russian land cover
Hansen, M. C. et al. 2013	publication	IAO	IAO:0000311				2010	Input maps	Forest cover from Hansen
Alcantara, C. et al. 2013	publication	IAO	IAO:0000311	Belarus	GAZ	GAZ:00006886	2009	Input maps	Land cover map from Alcantara 1
Alcantara, C. et al. 2013	publication	IAO	IAO:0000311	Moldova	GAZ	GAZ:00003897		Input maps	Land cover map from Alcantara 2
Alcantara, C. et al. 2013	publication	IAO	IAO:0000311	European Russia	GAZ	GAZ:00004010		Input maps	Land cover map from Alcantara 3
Kraemer, R. et al. 2015	publication	IAO	IAO:0000311	Kazakhstan	GAZ	GAZ:00004999		Input maps	Cropland from Kraemer 1
Kraemer, R. et al. 2016	data set	IAO	IAO:0000100	Kazakhstan	GAZ	GAZ:00004999		Input maps	Cropland from Kraemer 2	PANGAEA	doi:10.1594/PANGAEA.869442	http://doi.org/10.1594/PANGAEA.869442
Estel, S. et al. 2015	publication	IAO	IAO:0000311	Belarus	GAZ	GAZ:00006886	2010	Input maps	Abandoned from Estel 1
Estel, S. et al. 2015	publication	IAO	IAO:0000311	Moldova	GAZ	GAZ:00003897	2010	Input maps	Abandoned from Estel 2
Estel, S. et al. 2015	publication	IAO	IAO:0000311	Ukraine	GAZ	GAZ:00002724	2010	Input maps	Abandoned from Estel 3
Estel, S. et al. 2015	publication	IAO	IAO:0000311	European Russia	GAZ	GAZ:00004010	2010	Input maps	Abandoned from Estel 4
Bartalev, S. A., Plotnikov, D. E. and Loupian, E. A. 2016	publication	IAO	IAO:0000311	Russia	GAZ	GAZ:00002721	2012	Input maps	Cropland from Bartalev
Kussul, N. N., Lavreniuk, N. S., Shelestov, A. Y., Yailymov, B. Y. and Butko, I. N. 2016	publication	IAO	IAO:0000311	Ukraine	GAZ	GAZ:00002724	2010	Input maps	Cropland from Kussul 1
Lavreniuk, M., Kussul, N., Skakun, S., Shelestov, A. and Yailymov, B. 2015	publication	IAO	IAO:0000311	Ukraine	GAZ	GAZ:00002724	2010	Input maps	Cropland from Kussul 2
Geo-Wiki	data set	IAO	IAO:0000100					Geo-Wiki reference data on abandoned land	geowiki	PANGAEA	doi:10.1594/PANGAEA.880117	https://doi.org/10.1594/PANGAEA.880117
