# Supplementary material for: Spatial distribution of arable and abandoned land across former Soviet Union countries
Source: Sci Data. 2018 Apr 3;5:180056. doi: 10.1038/sdata.2018.56 (PMC5881411; doi:10.1038/sdata.2018.56)
Supplement: Supplementary file 1 [file sdata201856-isa1.zip › a_assay_Lesiv.txt]

Sample Name	Protocol REF	Assay Name	Raw Data File	Comment[Data Repository]	Comment[Data Record Accession]	Comment[Data Record URI]
MODIS land cover	Bayesian network	MODIS land cover_processing	hybrid_map_of_abandoned_arable_land_in_fSU.zip	PANGAEA	doi:10.1594/PANGAEA.880123	https://doi.org/10.1594/PANGAEA.880123
CCI land cover	Bayesian network	CCI land cover_processing	hybrid_map_of_abandoned_arable_land_in_fSU.zip	PANGAEA	doi:10.1594/PANGAEA.880123	https://doi.org/10.1594/PANGAEA.880123
IIASA-IFPRI cropland	Bayesian network	IIASA-IFPRI cropland_processing	hybrid_map_of_abandoned_arable_land_in_fSU.zip	PANGAEA	doi:10.1594/PANGAEA.880123	https://doi.org/10.1594/PANGAEA.880123
GLC-SHARE	Bayesian network	GLC-SHARE_processing	hybrid_map_of_abandoned_arable_land_in_fSU.zip	PANGAEA	doi:10.1594/PANGAEA.880123	https://doi.org/10.1594/PANGAEA.880123
GlobeLand30	Bayesian network	GlobeLand30_processing	hybrid_map_of_abandoned_arable_land_in_fSU.zip	PANGAEA	doi:10.1594/PANGAEA.880123	https://doi.org/10.1594/PANGAEA.880123
Abandoned land from Schierhorn 1	Bayesian network	Abandoned land from Schierhorn 1_processing	hybrid_map_of_abandoned_arable_land_in_fSU.zip	PANGAEA	doi:10.1594/PANGAEA.880123	https://doi.org/10.1594/PANGAEA.880123
Abandoned land from Schierhorn 2	Bayesian network	Abandoned land from Schierhorn 2_processing	hybrid_map_of_abandoned_arable_land_in_fSU.zip	PANGAEA	doi:10.1594/PANGAEA.880123	https://doi.org/10.1594/PANGAEA.880123
Abandoned land from Prishchepov 1	Bayesian network	Abandoned land from Prishchepov 1_processing	hybrid_map_of_abandoned_arable_land_in_fSU.zip	PANGAEA	doi:10.1594/PANGAEA.880123	https://doi.org/10.1594/PANGAEA.880123
Abandoned land from Prishchepov 2	Bayesian network	Abandoned land from Prishchepov 2_processing	hybrid_map_of_abandoned_arable_land_in_fSU.zip	PANGAEA	doi:10.1594/PANGAEA.880123	https://doi.org/10.1594/PANGAEA.880123
Abandoned land from Prishchepov 3	Bayesian network	Abandoned land from Prishchepov 3_processing	hybrid_map_of_abandoned_arable_land_in_fSU.zip	PANGAEA	doi:10.1594/PANGAEA.880123	https://doi.org/10.1594/PANGAEA.880123
Abandoned land from Prishchepov 4	Bayesian network	Abandoned land from Prishchepov 4_processing	hybrid_map_of_abandoned_arable_land_in_fSU.zip	PANGAEA	doi:10.1594/PANGAEA.880123	https://doi.org/10.1594/PANGAEA.880123
Areas sown from de Beurs	Bayesian network	Areas sown from de Beurs_processing	hybrid_map_of_abandoned_arable_land_in_fSU.zip	PANGAEA	doi:10.1594/PANGAEA.880123	https://doi.org/10.1594/PANGAEA.880123
Russian land cover	Bayesian network	Russian land cover_processing	hybrid_map_of_abandoned_arable_land_in_fSU.zip	PANGAEA	doi:10.1594/PANGAEA.880123	https://doi.org/10.1594/PANGAEA.880123
Forest cover from Hansen	Bayesian network	Forest cover from Hansen_processing	hybrid_map_of_abandoned_arable_land_in_fSU.zip	PANGAEA	doi:10.1594/PANGAEA.880123	https://doi.org/10.1594/PANGAEA.880123
Land cover map from Alcantara 1	Bayesian network	Land cover map from Alcantara 1_processing	hybrid_map_of_abandoned_arable_land_in_fSU.zip	PANGAEA	doi:10.1594/PANGAEA.880123	https://doi.org/10.1594/PANGAEA.880123
Land cover map from Alcantara 2	Bayesian network	Land cover map from Alcantara 2_processing	hybrid_map_of_abandoned_arable_land_in_fSU.zip	PANGAEA	doi:10.1594/PANGAEA.880123	https://doi.org/10.1594/PANGAEA.880123
Land cover map from Alcantara 3	Bayesian network	Land cover map from Alcantara 3_processing	hybrid_map_of_abandoned_arable_land_in_fSU.zip	PANGAEA	doi:10.1594/PANGAEA.880123	https://doi.org/10.1594/PANGAEA.880123
Cropland from Kraemer 1	Bayesian network	Cropland from Kraemer 1_processing	hybrid_map_of_abandoned_arable_land_in_fSU.zip	PANGAEA	doi:10.1594/PANGAEA.880123	https://doi.org/10.1594/PANGAEA.880123
Cropland from Kraemer 2	Bayesian network	Cropland from Kraemer 2_processing	hybrid_map_of_abandoned_arable_land_in_fSU.zip	PANGAEA	doi:10.1594/PANGAEA.880123	https://doi.org/10.1594/PANGAEA.880123
Abandoned from Estel 1	Bayesian network	Abandoned from Estel 1_processing	hybrid_map_of_abandoned_arable_land_in_fSU.zip	PANGAEA	doi:10.1594/PANGAEA.880123	https://doi.org/10.1594/PANGAEA.880123
Abandoned from Estel 2	Bayesian network	Abandoned from Estel 2_processing	hybrid_map_of_abandoned_arable_land_in_fSU.zip	PANGAEA	doi:10.1594/PANGAEA.880123	https://doi.org/10.1594/PANGAEA.880123
Abandoned from Estel 3	Bayesian network	Abandoned from Estel 3_processing	hybrid_map_of_abandoned_arable_land_in_fSU.zip	PANGAEA	doi:10.1594/PANGAEA.880123	https://doi.org/10.1594/PANGAEA.880123
Abandoned from Estel 4	Bayesian network	Abandoned from Estel 4_processing	hybrid_map_of_abandoned_arable_land_in_fSU.zip	PANGAEA	doi:10.1594/PANGAEA.880123	https://doi.org/10.1594/PANGAEA.880123
Cropland from Bartalev	Bayesian network	Cropland from Bartalev_processing	hybrid_map_of_abandoned_arable_land_in_fSU.zip	PANGAEA	doi:10.1594/PANGAEA.880123	https://doi.org/10.1594/PANGAEA.880123
Cropland from Kussul 1	Bayesian network	Cropland from Kussul 1_processing	hybrid_map_of_abandoned_arable_land_in_fSU.zip	PANGAEA	doi:10.1594/PANGAEA.880123	https://doi.org/10.1594/PANGAEA.880123
Cropland from Kussul 2	Bayesian network	Cropland from Kussul 2_processing	hybrid_map_of_abandoned_arable_land_in_fSU.zip	PANGAEA	doi:10.1594/PANGAEA.880123	https://doi.org/10.1594/PANGAEA.880123
geowiki	Bayesian network	geowiki_processing	hybrid_map_of_abandoned_arable_land_in_fSU.zip	PANGAEA	doi:10.1594/PANGAEA.880123	https://doi.org/10.1594/PANGAEA.880123
